# Supplementary material for: Eight-Year Study of Haemogregarina stepanowi Infection in Poached European Pond Turtles (Emys orbicularis) Held in Belgrade Zoo Quarantine
Source: Animals (Basel). 2023 Jul 27;13(15):2429. doi: 10.3390/ani13152429 (PMC10416920; doi:10.3390/ani13152429)
Supplement: Supplementary file 1 [file animals-13-02429-s001.zip]

Archive with 1 entries (1 files):
- animals-2382084-supplementary.pdf
